# Supplementary material for: Dynamic modulation of enhancer responsiveness by core promoter elements in living Drosophila embryos
Source: Nucleic Acids Res. 2021 Dec 13;50(1):92–107. doi: 10.1093/nar/gkab1177 (PMC8754644; doi:10.1093/nar/gkab1177)
Supplement: gkab1177_Supplemental_Files [file gkab1177_supplemental_files.zip]

Archive with 8 entries (8 files):
- Movie_S1.mov
- Movie_S2.mov
- Movie_S3.mov
- Movie_S4.mov
- Movie_S5.mov
- Movie_S6.mov
- Supplemental_Figure_1108.pdf
- Supplementary_Methods.pdf
